# Supplementary material for: Morphological Variation in Bumblebees (Bombus terrestris) (Hymenoptera: Apidae) After Three Decades of an Island Invasion
Source: J Insect Sci. 2023 Feb 28;23(1):10. doi: 10.1093/jisesa/iead006 (PMC9972831; doi:10.1093/jisesa/iead006)
Supplement: iead006_suppl_Supplementary_Appendix_2 [file iead006_suppl_supplementary_appendix_2.xlsx]

## Sheet: Table S1
Table S1. Summary data for all B. terrestris workers included in the analysis. All morphological measurements taken and environmental varibles extracted for each individual for each site is presented. Total sampling time per site and the calculated capture rate is presented for each site.
Site name	ID number	Longitude	Latitude	Body weight (g)	ITD (mm)	Body length (mm)	Proboscis length (mm)	Wing length large (mm)	Wing length small (mm)	Wing area large (mm2)	Wing area small (mm2)	Wing area total (mm2)	Wing loading (g/cm2)	Total sampling time	# captured/ site	Elevation	BIO01	BIO04	BIO12	BIO15	% pasture	Vegetation height (m)	% open forest woodland	% plant cover	% urban area	Avg wind summer (m/s)	Avg temp. Summer (C°)	Avg max temp. Summer (C°)	Avg mix temp. Summer (C°)
Hobart	S1-A-01	16398925.81	10.4399999	0.631	5.7	20.668	7.591	14.561	11.226	45.899	33.137	158.072	0.399185181	270	21	111.951699366474	11.673540906789	3.154993049	721.407428520401	17.0994500574931	0	31.67773126	0	72.55974021	84.2975	5.81157459924955	15.46318678	20.4181928593008	10.5266069080142
Hobart	S1-A-02	16398925.81	10.4399999	0.177	3.9	14.144	5.895	11.115	8.046	27.324	12.94	80.53	0.219793866	270	21	111.951699366474	11.673540906789	3.154993049	721.407428520401	17.0994500574931	0	31.67773126	0	72.55974021	84.2975	5.81157459924955	15.46318678	20.4181928593008	10.5266069080142
Hobart	S1-B-02	16398925.81	10.4399999	0.872	6.1	20.201	9.195	18.304	12.324	89.028	41.384	260.824	0.334325062	270	21	57.7654574644	11.9565894885612	3.178703326	670.444474148486	16.8798914963803	0	32.33721983	0	70.55685586	98.095	5.78667012101894	15.7808426301964	20.7004759522422	10.5266069080142
Hobart	S1-B-03	16398925.81	10.4399999	0.913	6.1	21.935	8.869	17.391	11.636	62.422	32.594	190.032	0.480445399	270	21	57.7654574644	11.9565894885612	3.178703326	670.444474148486	16.8798914963803	0	32.33721983	0	70.55685586	98.095	5.78667012101894	15.7808426301964	20.7004759522422	10.5266069080142
Hobart	S1-C-04	16398925.81	10.4399999	0.514	5.2	20.238	7.698	17.238	11.228	59.179	28.802	175.962	0.292108523	270	21	111.001161099883	11.7033221252308	3.176723654	723.487621447223	17.3170964536152	0	32.43597407	0	76.27498705	82.1025	5.82226034849565	15.5234589848786	20.5142488246429	10.5432600544554
Hobart	S1-C-05	16398925.81	10.4399999	0.827	5.8	20.686	12.289	17.067	12.078	60.786	26.227	174.026	0.475216347	270	21	111.001161099883	11.7033221252308	3.176723654	723.487621447223	17.3170964536152	0	32.43597407	0	76.27498705	82.1025	5.82226034849565	15.5234589848786	20.5142488246429	10.5432600544554
Hobart	S1-C-09	16398925.81	10.4399999	0.981	6.4	20.254	9.11	18.873	12.008	80.195	40.262	240.914	0.40719925	270	21	111.001161099883	11.7033221252308	3.176723654	723.487621447223	17.3170964536152	0	32.43597407	0	76.27498705	82.1025	5.82226034849565	15.5234589848786	20.5142488246429	10.5432600544554
Hobart	S1-C-10	16398925.81	10.4399999	0.564	5.5	20.632	7.991	14.746	9.38	38.932	25.266	129.19	0.436566298	270	21	111.001161099883	11.7033221252308	3.176723654	723.487621447223	17.3170964536152	0	32.43597407	0	76.27498705	82.1025	5.82226034849565	15.5234589848786	20.5142488246429	10.5432600544554
Hobart	S1-C-11	16398925.81	10.4399999	0.517	5.4	19.254	8.324	15.689	10.805	47.709	28.507	152.432	0.339167629	270	21	111.001161099883	11.7033221252308	3.176723654	723.487621447223	17.3170964536152	0	32.43597407	0	76.27498705	82.1025	5.82226034849565	15.5234589848786	20.5142488246429	10.5432600544554
Hobart	S1-C-14	16398925.81	10.4399999	0.275	4.2	16.631	6.469	15.82	10.907	50.383	24.119	149.004	0.184558804	270	21	111.001161099883	11.7033221252308	3.176723654	723.487621447223	17.3170964536152	0	32.43597407	0	76.27498705	82.1025	5.82226034849565	15.5234589848786	20.5142488246429	10.5432600544554
Tikkawoppa/Waratah	S10-A-01	16200070.57	7.82933315	0.235	4.1	15.463	5.933	12.167	7.812	30.145	12.971	86.232	0.272520642	75	16	597.998994258426	8.91178483911714	3.037123158	2041.04849172053	35.9481883588872	1.375	27.91499918	12.5586	50.43137512	45.3425	4.91332477592654	12.5221339046155	17.4660548973592	7.56066360987064
Tikkawoppa/Waratah	S10-A-02	16200070.57	7.82933315	0.308	4.5	18.009	5.384	13.305	9.371	38.584	14.034	105.236	0.29267551	75	16	597.998994258426	8.91178483911714	3.037123158	2041.04849172053	35.9481883588872	1.375	27.91499918	12.5586	50.43137512	45.3425	4.91332477592654	12.5221339046155	17.4660548973592	7.56066360987064
Tikkawoppa/Waratah	S10-A-03	16200070.57	7.82933315	0.228	3.8	16.425	6.08	12.37	7.92	29.13	10.781	79.822	0.285635539	75	16	597.998994258426	8.91178483911714	3.037123158	2041.04849172053	35.9481883588872	1.375	27.91499918	12.5586	50.43137512	45.3425	4.91332477592654	12.5221339046155	17.4660548973592	7.56066360987064
Tikkawoppa/Waratah	S10-A-05	16200070.57	7.82933315	0.223	3.8	16.32	6.56	11.861	8.571	29.32	11.047	80.734	0.276215721	75	16	597.998994258426	8.91178483911714	3.037123158	2041.04849172053	35.9481883588872	1.375	27.91499918	12.5586	50.43137512	45.3425	4.91332477592654	12.5221339046155	17.4660548973592	7.56066360987064
Tikkawoppa/Waratah	S10-A-06	16200070.57	7.82933315	0.239	4.1	17.68	6.433	12.184	8.151	31.263	9.43	81.386	0.293662301	75	16	597.998994258426	8.91178483911714	3.037123158	2041.04849172053	35.9481883588872	1.375	27.91499918	12.5586	50.43137512	45.3425	4.91332477592654	12.5221339046155	17.4660548973592	7.56066360987064
Tikkawoppa/Waratah	S10-A-07	16200070.57	7.82933315	0.19	3.7	14.545	5.822	10.922	7.395	26.208	8.771	69.958	0.271591526	75	16	597.998994258426	8.91178483911714	3.037123158	2041.04849172053	35.9481883588872	1.375	27.91499918	12.5586	50.43137512	45.3425	4.91332477592654	12.5221339046155	17.4660548973592	7.56066360987064
Tikkawoppa/Waratah	S10-A-10	16200070.57	7.82933315	0.208	4.2	14.828	5.942	11.904	7.342	29.346	12.572	83.836	0.24810344	75	16	597.998994258426	8.91178483911714	3.037123158	2041.04849172053	35.9481883588872	1.375	27.91499918	12.5586	50.43137512	45.3425	4.91332477592654	12.5221339046155	17.4660548973592	7.56066360987064
Tikkawoppa/Waratah	S10-A-11	16200070.57	7.82933315	0.192	4	16.394	5.881	11.207	8.216	25.366	13.098	76.928	0.249584027	75	16	597.998994258426	8.91178483911714	3.037123158	2041.04849172053	35.9481883588872	1.375	27.91499918	12.5586	50.43137512	45.3425	4.91332477592654	12.5221339046155	17.4660548973592	7.56066360987064
Tikkawoppa/Waratah	S10-A-12	16200070.57	7.82933315	0.212	4.2	15.485	6.879	11.752	7.946	27.731	12.322	80.106	0.26464934	75	16	597.998994258426	8.91178483911714	3.037123158	2041.04849172053	35.9481883588872	1.375	27.91499918	12.5586	50.43137512	45.3425	4.91332477592654	12.5221339046155	17.4660548973592	7.56066360987064
Tikkawoppa/Waratah	S10-A-15	16200070.57	7.82933315	0.228	4	17.404	6.539	12.287	8.588	29.919	11.608	83.054	0.274520192	75	16	597.998994258426	8.91178483911714	3.037123158	2041.04849172053	35.9481883588872	1.375	27.91499918	12.5586	50.43137512	45.3425	4.91332477592654	12.5221339046155	17.4660548973592	7.56066360987064
Tikkawoppa/Waratah	S10-A-16	16200070.57	7.82933315	0.188	3.6	15.941	6.12	10.38	7.766	21.884	8.505	60.778	0.309322452	75	16	597.998994258426	8.91178483911714	3.037123158	2041.04849172053	35.9481883588872	1.375	27.91499918	12.5586	50.43137512	45.3425	4.91332477592654	12.5221339046155	17.4660548973592	7.56066360987064
Tikkawoppa/Waratah	S10-A-17	16200070.57	7.82933315	0.2	3.5	15.409	6.317	11.291	7.366	23.664	10.452	68.232	0.293117599	75	16	597.998994258426	8.91178483911714	3.037123158	2041.04849172053	35.9481883588872	1.375	27.91499918	12.5586	50.43137512	45.3425	4.91332477592654	12.5221339046155	17.4660548973592	7.56066360987064
Nabowla	S15-A-02	16401998.45	11.44400024	0.297	4.3	16.158	6.664	13.01	9.157	32.461	17.965	100.852	0.294490937	135	19	83.8113156332032	12.4947910796191	3.30692505	873.188976214665	28.8752498402312	11.875	19.35625873	47.5911	47.22480489	2.0725	4.71399149788964	16.4356816617768	21.2948287807998	11.5633359436852
Nabowla	S15-A-03	16401998.45	11.44400024	0.14	3.5	13.58	5.483	9.454	6.894	19.599	10.216	59.63	0.23478115	135	19	83.8113156332032	12.4947910796191	3.30692505	873.188976214665	28.8752498402312	11.875	19.35625873	47.5911	47.22480489	2.0725	4.71399149788964	16.4356816617768	21.2948287807998	11.5633359436852
Nabowla	S15-A-05	16401998.45	11.44400024	0.337	4.3	18.157	6.871	14.234	9.195	40.9	17.834	117.468	0.286886641	135	19	83.8113156332032	12.4947910796191	3.30692505	873.188976214665	28.8752498402312	11.875	19.35625873	47.5911	47.22480489	2.0725	4.71399149788964	16.4356816617768	21.2948287807998	11.5633359436852
Nabowla	S15-A-06	16401998.45	11.44400024	0.187	3.9	14.593	6.04	14.272	9.966	41.777	19.625	122.804	0.15227517	135	19	83.8113156332032	12.4947910796191	3.30692505	873.188976214665	28.8752498402312	11.875	19.35625873	47.5911	47.22480489	2.0725	4.71399149788964	16.4356816617768	21.2948287807998	11.5633359436852
Nabowla	S15-B-04	16401998.45	11.44400024	0.225	4	15.508	5.939	15.414	10.179	50.263	17.717	135.96	0.16548985	135	19	84.5271353979873	12.4909838460363	3.308278378	873.802683908291	28.8949215683653	9.375	18.43318218	51.0183	43.90178234	1.8575	4.7242843699928	16.4324857204471	21.2947394304092	11.5586759619832
Nabowla	S15-B-05	16401998.45	11.44400024	0.096	3.4	12.363	5.014	12.158	8.683	31.069	12.761	87.66	0.109514031	135	19	84.5271353979873	12.4909838460363	3.308278378	873.802683908291	28.8949215683653	9.375	18.43318218	51.0183	43.90178234	1.8575	4.7242843699928	16.4324857204471	21.2947394304092	11.5586759619832
Nabowla	S15-B-07	16401998.45	11.44400024	0.347	4.4	16.272	6.923	14.839	10.903	37.515	20.923	116.876	0.296895855	135	19	84.5271353979873	12.4909838460363	3.308278378	873.802683908291	28.8949215683653	9.375	18.43318218	51.0183	43.90178234	1.8575	4.7242843699928	16.4324857204471	21.2947394304092	11.5586759619832
Nabowla	S15-B-09	16401998.45	11.44400024	0.342	3.9	16.577	6.724	14.064	10.338	44.052	21.584	131.272	0.260527759	135	19	84.5271353979873	12.4909838460363	3.308278378	873.802683908291	28.8949215683653	9.375	18.43318218	51.0183	43.90178234	1.8575	4.7242843699928	16.4324857204471	21.2947394304092	11.5586759619832
Nabowla	S15-B-12	16401998.45	11.44400024	0.204	4.1	15.737	5.859	11.557	7.766	23.059	12.07	70.258	0.290358393	135	19	84.5271353979873	12.4909838460363	3.308278378	873.802683908291	28.8949215683653	9.375	18.43318218	51.0183	43.90178234	1.8575	4.7242843699928	16.4324857204471	21.2947394304092	11.5586759619832
Nabowla	S15-B-13	16401998.45	11.44400024	0.294	3.7	16.307	6.253	15.537	9.53	49.231	18.95	136.362	0.215602587	135	19	84.5271353979873	12.4909838460363	3.308278378	873.802683908291	28.8949215683653	9.375	18.43318218	51.0183	43.90178234	1.8575	4.7242843699928	16.4324857204471	21.2947394304092	11.5586759619832
Rayers Hill (Weldborough)	S17-A-01	16470155.59	9.2973334	0.249	4.2	16.232	6.609	11.621	6.227	25.733	7.837	67.14	0.370866845	150	19	561.017942673441	10.0463551228192	3.178379647	1173.88207993995	24.7150204516012	7.9375	31.94255364	11.9997	55.79944937	3.25	4.26672886916381	13.8004693687109	18.4446085814827	9.17163729781387
Rayers Hill (Weldborough)	S17-B-01	16470155.59	9.2973334	0.238	4.2	13.718	6.979	11.176	8.099	19.231	12.335	63.132	0.376987898	150	19	567.172563180892	10.0167454562914	3.180324656	1174.87044519998	24.7355375348764	10.875	29.9891608	10.575	57.8349173	3.8075	4.27994933646816	13.7653202422618	18.4142508547424	9.1455390958674
Rayers Hill (Weldborough)	S17-B-02	16470155.59	9.2973334	0.23	4.1	16.52	6.341	11.231	7.516	24.923	10.657	71.16	0.323215289	150	19	567.172563180892	10.0167454562914	3.180324656	1174.87044519998	24.7355375348764	10.875	29.9891608	10.575	57.8349173	3.8075	4.21722499674561	13.7653202422618	18.4142508547424	9.1455390958674
Rayers Hill (Weldborough)	S17-C-03	16470155.59	9.2973334	0.265	4.1	18.793	6.283	14.534	9.363	39.494	20.392	119.772	0.221253715	150	19	531.13131394781	10.2155291127376	3.170039381	1167.56569417755	24.577001183934	4.35	32.18636348	16.0299	53.90172527	3	4.21722499674561	13.980867257256	18.6214128743013	9.32540927500065
Rayers Hill (Weldborough)	S17-C-04	16470155.59	9.2973334	0.102	3.4	12.571	4.927	12.276	8.427	26.545	13.199	79.488	0.128321256	150	19	531.13131394781	10.2155291127376	3.170039381	1167.56569417755	24.577001183934	4.35	32.18636348	16.0299	53.90172527	3	4.21722499674561	13.980867257256	18.6214128743013	9.32540927500065
Rayers Hill (Weldborough)	S17-C-06	16470155.59	9.2973334	0.195	4	14.8	5.836	13.315	9.496	34.219	16.414	101.266	0.192562163	150	19	531.13131394781	10.2155291127376	3.170039381	1167.56569417755	24.577001183934	4.35	32.18636348	16.0299	53.90172527	3	4.21722499674561	13.980867257256	18.6214128743013	9.32540927500065
Rayers Hill (Weldborough)	S17-C-07	16470155.59	9.2973334	0.181	3.5	14.264	5.823	13.029	8.957	33.699	16.694	100.786	0.179588435	150	19	531.13131394781	10.2155291127376	3.170039381	1167.56569417755	24.577001183934	4.35	32.18636348	16.0299	53.90172527	3	4.21722499674561	13.980867257256	18.6214128743013	9.32540927500065
Rayers Hill (Weldborough)	S17-C-09	16470155.59	9.2973334	0.222	3.8	14.817	5.633	13.299	9.27	32.113	15.88	95.986	0.231283729	150	19	531.13131394781	10.2155291127376	3.170039381	1167.56569417755	24.577001183934	4.35	32.18636348	16.0299	53.90172527	3	4.21722499674561	13.980867257256	18.6214128743013	9.32540927500065
Rayers Hill (Weldborough)	S17-C-11	16470155.59	9.2973334	0.195	4.4	14.613	6.042	13.139	8.961	36.839	12.269	98.216	0.198541989	150	19	531.13131394781	10.2155291127376	3.170039381	1167.56569417755	24.577001183934	4.35	32.18636348	16.0299	53.90172527	3	4.21722499674561	13.980867257256	18.6214128743013	9.32540927500065
Rayers Hill (Weldborough)	S17-C-15	16470155.59	9.2973334	0.24	4.2	15.512	6.576	14.621	9.823	42.907	18.135	122.084	0.196585957	150	19	531.13131394781	10.2155291127376	3.170039381	1167.56569417755	24.577001183934	4.35	32.18636348	16.0299	53.90172527	3	4.21722499674561	13.980867257256	18.6214128743013	9.32540927500065
Rayers Hill (Weldborough)	S17-C-16	16470155.59	9.2973334	0.167	3.6	12.759	5.649	12.729	8.436	31.319	12.428	87.494	0.190870231	150	19	531.13131394781	10.2155291127376	3.170039381	1167.56569417755	24.577001183934	4.35	32.18636348	16.0299	53.90172527	3	4.21722499674561	13.980867257256	18.6214128743013	9.32540927500065
Douglas-Apsley	S18-A-07	16503841.09	11.61666648	0.252	4.1	16.334	5.935	11.555	8.496	30.877	13.359	88.472	0.28483588	90	21	34.8587507940501	12.6348670696616	2.891013832	691.629408797781	19.4548923899821	35.125	17.43009916	45.7398	25.18180879	2.5	5.23221597488558	16.0586831035276	20.4881728122731	11.6188270852392
Douglas-Apsley	S18-A-08	16503841.09	11.61666648	0.274	4.3	17.98	5.456	12.299	7.414	32.925	11.799	89.448	0.306323227	90	21	34.8587507940501	12.6348670696616	2.891013832	691.629408797781	19.4548923899821	35.125	17.43009916	45.7398	25.18180879	2.5	5.23221597488558	16.0586831035276	20.4881728122731	11.6188270852392
Douglas-Apsley	S18-A-09	16503841.09	11.61666648	0.298	4.8	16.635	6.774	13.739	9.429	36.87	17.521	108.782	0.27394238	90	21	34.8587507940501	12.6348670696616	2.891013832	691.629408797781	19.4548923899821	35.125	17.43009916	45.7398	25.18180879	2.5	5.23221597488558	16.0586831035276	20.4881728122731	11.6188270852392
Douglas-Apsley	S18-A-10	16503841.09	11.61666648	0.235	3.9	14.564	5.711	11.727	7.61	28.534	13.016	83.1	0.282791817	90	21	34.8587507940501	12.6348670696616	2.891013832	691.629408797781	19.4548923899821	35.125	17.43009916	45.7398	25.18180879	2.5	5.23221597488558	16.0586831035276	20.4881728122731	11.6188270852392
Douglas-Apsley	S18-A-12	16503841.09	11.61666648	0.222	4.2	14.819	4.841	11.806	8.629	27.446	15.321	85.534	0.259545912	90	21	34.8587507940501	12.6348670696616	2.891013832	691.629408797781	19.4548923899821	35.125	17.43009916	45.7398	25.18180879	2.5	5.23221597488558	16.0586831035276	20.4881728122731	11.6188270852392
Douglas-Apsley	S18-A-15	16503841.09	11.61666648	0.197	4.1	14.704	5.407	10.367	6.983	19.885	10.346	60.462	0.325824485	90	21	34.8587507940501	12.6348670696616	2.891013832	691.629408797781	19.4548923899821	35.125	17.43009916	45.7398	25.18180879	2.5	5.23221597488558	16.0586831035276	20.4881728122731	11.6188270852392
Douglas-Apsley	S18-A-16	16503841.09	11.61666648	0.203	3.9	15.263	6.38	11.174	7.41	26.029	12.013	24.026	0.844918005	90	21	34.8587507940501	12.6348670696616	2.891013832	691.629408797781	19.4548923899821	35.125	17.43009916	45.7398	25.18180879	2.5	5.23221597488558	16.0586831035276	20.4881728122731	11.6188270852392
Douglas-Apsley	S18-A-17	16503841.09	11.61666648	0.202	4.1	13.882	6.148	11.582	7.57	27.86	13.509	27.018	0.747649715	90	21	34.8587507940501	12.6348670696616	2.891013832	691.629408797781	19.4548923899821	35.125	17.43009916	45.7398	25.18180879	2.5	5.23221597488558	16.0586831035276	20.4881728122731	11.6188270852392
Douglas-Apsley	S18-A-19	16503841.09	11.61666648	0.289	4.8	17.016	6.369	13.696	8.332	38.07	14.558	105.256	0.274568671	90	21	34.8587507940501	12.6348670696616	2.891013832	691.629408797781	19.4548923899821	35.125	17.43009916	45.7398	25.18180879	2.5	5.23221597488558	16.0586831035276	20.4881728122731	11.6188270852392
Douglas-Apsley	S18-A-21	16503841.09	11.61666648	0.345	4.9	18.085	7.256	13.937	9.819	41.221	19.097	120.636	0.285984283	90	21	34.8587507940501	12.6348670696616	2.891013832	691.629408797781	19.4548923899821	35.125	17.43009916	45.7398	25.18180879	2.5	5.23221597488558	16.0586831035276	20.4881728122731	11.6188270852392
Port Arthur	S2-A-01	16450359.65	10.21600024	0.214	4.2	15.963	6.569	14.657	9.393	40.942	16.062	114.008	0.187706126	351	33	221.230431973689	10.7832571544559	2.72687882	898.713770736127	14.5158609865235	0.125	41.40894201	0	71.17917062	0.5	5.80167855510584	13.9768429585902	17.7599724542059	10.2092741698176
Port Arthur	S2-A-02	16450359.65	10.21600024	0.245	4.3	15.972	7.076	15.336	10.24	34.475	16.916	102.782	0.238368586	351	33	221.230431973689	10.7832571544559	2.72687882	898.713770736127	14.5158609865235	0.125	41.40894201	0	71.17917062	0.5	5.80167855510584	13.9768429585902	17.7599724542059	10.2092741698176
Port Arthur	S2-B-02	16450359.65	10.21600024	0.242	4.1	15.279	6.136	10.7	7.736	22.998	8.903	63.802	0.379298455	351	33	221.230431973689	10.7536309558399	2.72687882	903.108866947514	14.4504178911916	4.875	45.70427978	0	71.17917062	0	5.82883961893819	13.9768429585902	17.7599724542059	10.2092741698176
Port Arthur	S2-B-09	16450359.65	10.21600024	0.286	4.1	18.146	6.697	14.076	9.314	37.275	16.68	107.91	0.265035678	351	33	229.145101075959	10.7536309558399	2.725625636	903.108866947514	14.4504178911916	4.875	45.70427978	0	68.92909654	0	5.82883961893819	13.9382875571283	17.7317700389522	10.1772891681573
Port Arthur	S2-C-02	16450359.65	10.21600024	0.251	4.4	14.107	5.904	14.227	9.544	40.542	18.64	118.364	0.21205772	351	33	229.145101075959	10.6959290362165	2.725625636	909.521411383618	14.3839213812434	3.8125	41.81385096	0	68.9290965	0.5075	5.87051352046617	13.9382875571283	17.7317700389522	10.1772891681573
Port Arthur	S2-C-03	16450359.65	10.21600024	0.193	4.2	14.11	6.52	11.122	7.605	24.919	10.811	71.46	0.270081164	351	33	187.524972680194	10.6959290362165	2.741917502	909.521411383618	14.3839213812434	3.8125	41.81385096	0	71.25073761	0.5075	5.87051352046617	14.1528100193208	17.9733286846281	10.3294181311662
Port Arthur	S2-D-01	16450359.65	10.21600024	0.194	5.1	14.064	6.192	13.316	8.641	28.455	14.579	86.068	0.22540317	351	33	187.524972680194	10.9340492866362	2.741917502	880.765631317305	14.6347827659618	0	43.64307197	0	71.25073761	0	5.71240806903882	14.1528100193208	17.9733286846281	10.3294181311662
Port Arthur	S2-D-05	16450359.65	10.21600024	0.225	4.5	15.035	9.115	11.619	7.403	27.239	12.285	79.048	0.284637182	351	33	187.524972680194	10.9340492866362	2.741917502	880.765631317305	14.6347827659618	0	43.64307197	0	71.25073761	0	5.71240806903882	14.1528100193208	17.9733286846281	10.3294181311662
Port Arthur	S2-D-06	16450359.65	10.21600024	0.56	6.3	19.922	8.484	15.946	12.189	49.46	28.346	155.612	0.359869419	351	33	187.524972680194	10.9340492866362	2.741917502	880.765631317305	14.6347827659618	0	43.64307197	0	71.25073761	0	5.71240806903882	14.1528100193208	17.9733286846281	10.3294181311662
Port Arthur	S2-D-08	16450359.65	10.21600024	0.165	3.8	14.666	6.541	11.684	7.447	26.221	10.324	73.09	0.225749076	351	33	187.524972680194	10.9340492866362	2.741917502	880.765631317305	14.6347827659618	0	43.64307197	0	71.25073761	0	5.71240806903882	14.1528100193208	17.9733286846281	10.3294181311662
Port Arthur	S2-D-09	16450359.65	10.21600024	0.126	3.7	12.27	6.202	9.496	6.295	18.295	7.609	51.808	0.243205683	351	33	187.524972680194	10.9340492866362	2.741917502	880.765631317305	14.6347827659618	0	43.64307197	0	71.25073761	0	5.71240806903882	14.1528100193208	17.9733286846281	10.3294181311662
Port Arthur	S2-D-11	16450359.65	10.21600024	0.286	4.6	17.112	7.582	12.831	8.247	37.3	12.137	98.874	0.289257034	351	33	187.524972680194	10.9340492866362	2.741917502	880.765631317305	14.6347827659618	0	43.64307197	0	71.25073761	0	5.71240806903882	14.1528100193208	17.9733286846281	10.3294181311662
Port Arthur	S2-D-13	16450359.65	10.21600024	0.211	4.3	12.912	6.502	11.864	8.128	27.827	12.955	81.564	0.25869256	351	33	187.524972680194	10.9340492866362	2.741917502	880.765631317305	14.6347827659618	0	43.64307197	0	71.25073761	0	5.71240806903882	14.1528100193208	17.9733286846281	10.3294181311662
Campbell Town	S20-A-02	16441162.1	7.81466643	0.196	3.8	16.468	5.818	11.575	7.819	27.287	11.322	77.218	0.253826828	60	21	548.606129264541	9.6097688832825	3.535673713	759.556017763338	16.5773346229181	57.625	14.04744418	69.4764	24.18322017	2.835	4.45497669626998	13.8928406314065	19.8655645130908	7.9222076223229
Campbell Town	S20-A-03	16441162.1	7.81466643	0.133	3.4	13.489	5.57	9.793	6.504	20.876	9.073	59.898	0.222044142	60	21	548.606129264541	9.6097688832825	3.535673713	759.556017763338	16.5773346229181	57.625	14.04744418	69.4764	24.18322017	2.835	4.45497669626998	13.8928406314065	19.8655645130908	7.9222076223229
Campbell Town	S20-A-07	16441162.1	7.81466643	0.277	4.3	15.762	6.619	12.726	8.794	33.663	15.376	98.078	0.282428271	60	21	548.606129264541	9.6097688832825	3.535673713	759.556017763338	16.5773346229181	57.625	14.04744418	69.4764	24.18322017	2.835	4.45497669626998	13.8928406314065	19.8655645130908	7.9222076223229
Campbell Town	S20-A-09	16441162.1	7.81466643	0.288	4	16.5	6.437	12.552	8.376	34.89	14.11	98	0.293877551	60	21	548.606129264541	9.6097688832825	3.535673713	759.556017763338	16.5773346229181	57.625	14.04744418	69.4764	24.18322017	2.835	4.45497669626998	13.8928406314065	19.8655645130908	7.9222076223229
Campbell Town	S20-A-10	16441162.1	7.81466643	0.361	4.8	18.583	7.189	13.82	9.948	41.656	17.986	119.284	0.30263908	60	21	548.606129264541	9.6097688832825	3.535673713	759.556017763338	16.5773346229181	57.625	14.04744418	69.4764	24.18322017	2.835	4.45497669626998	13.8928406314065	19.8655645130908	7.9222076223229
Campbell Town	S20-A-11	16441162.1	7.81466643	0.336	4.2	18.782	7.254	12.999	8.816	37.538	16.03	54	0.313620072	60	21	548.606129264541	9.6097688832825	3.535673713	759.556017763338	16.5773346229181	57.625	14.04744418	69.4764	24.18322017	2.835	4.45497669626998	13.8928406314065	19.8655645130908	7.9222076223229
Campbell Town	S20-A-12	16441162.1	7.81466643	0.163	3.8	14.409	5.581	11.42	7.681	26.213	10.609	73.644	0.221335071	60	21	548.606129264541	9.6097688832825	3.535673713	759.556017763338	16.5773346229181	57.625	14.04744418	69.4764	24.18322017	2.835	4.45497669626998	13.8928406314065	19.8655645130908	7.9222076223229
Campbell Town	S20-A-14	16441162.1	7.81466643	0.228	3.7	16.041	6.414	11.629	7.84	26.598	7.82	68.836	0.331222035	60	21	548.606129264541	9.6097688832825	3.535673713	759.556017763338	16.5773346229181	57.625	14.04744418	69.4764	24.18322017	2.835	4.45497669626998	13.8928406314065	19.8655645130908	7.9222076223229
Campbell Town	S20-A-17	16441162.1	7.81466643	0.201	3.7	14.709	5.815	11.16	7.785	24.225	10.488	69.426	0.289516896	60	21	548.606129264541	9.6097688832825	3.535673713	759.556017763338	16.5773346229181	57.625	14.04744418	69.4764	24.18322017	2.835	4.45497669626998	13.8928406314065	19.8655645130908	7.9222076223229
Campbell Town	S20-A-18	16441162.1	7.81466643	0.247	4.1	17.193	5.378	11.873	8.313	28.594	12.878	82.944	0.297791281	60	21	548.606129264541	9.6097688832825	3.535673713	759.556017763338	16.5773346229181	57.625	14.04744418	69.4764	24.18322017	2.835	4.45497669626998	13.8928406314065	19.8655645130908	7.9222076223229
Campbell Town	S20-A-20	16441162.1	7.81466643	0.21	4.2	15.173	6.349	11.917	8.347	28.737	13.005	83.484	0.251545206	60	21	548.606129264541	9.6097688832825	3.535673713	759.556017763338	16.5773346229181	57.625	14.04744418	69.4764	24.18322017	2.835	4.45497669626998	13.8928406314065	19.8655645130908	7.9222076223229
Campbell Town	S20-A-21	16441162.1	7.81466643	0.266	3.7	18.262	6.1	11.912	7.784	29.749	12.144	83.786	0.317475473	60	21	548.606129264541	9.6097688832825	3.535673713	759.556017763338	16.5773346229181	57.625	14.04744418	69.4764	24.18322017	2.835	4.45497669626998	13.8928406314065	19.8655645130908	7.9222076223229
Stanley	S21-A-02	16174279.85	12.14999994	0.156	3.4	13.628	5.455	10.367	7.071	20.729	8.311	58.08	0.268595041	75	10	21.848757307157	13.0223038992664	2.711630632	1039.6913821382	34.405927451236	34.875	18.78631403	19.3023	44.97036166	41.9325	6.11595670997971	16.1902413454451	20.1873437239329	12.222052609451
Stanley	S21-A-03	16174279.85	12.14999994	0.321	4.4	16.627	7.055	13.572	8.75	39.925	15.172	110.194	0.291304427	75	10	21.848757307157	13.0223038992664	2.711630632	1039.6913821382	34.405927451236	34.875	18.78631403	19.3023	44.97036166	41.9325	6.11595670997971	16.1902413454451	20.1873437239329	12.222052609451
Stanley	S21-A-04	16174279.85	12.14999994	0.398	4.6	18.094	6.708	15.384	10.109	45.207	19.803	130.02	0.306106753	75	10	21.848757307157	13.0223038992664	2.711630632	1039.6913821382	34.405927451236	34.875	18.78631403	19.3023	44.97036166	41.9325	6.11595670997971	16.1902413454451	20.1873437239329	12.222052609451
Stanley	S21-A-05	16174279.85	12.14999994	0.273	4.3	18.259	5.514	12.938	8.744	34.75	14.772	99.044	0.275635071	75	10	21.848757307157	13.0223038992664	2.711630632	1039.6913821382	34.405927451236	34.875	18.78631403	19.3023	44.97036166	41.9325	6.11595670997971	16.1902413454451	20.1873437239329	12.222052609451
Stanley	S21-A-06	16174279.85	12.14999994	0.239	3.9	18.842	6.935	12.303	8.297	27.268	15.363	85.262	0.280312449	75	10	21.848757307157	13.0223038992664	2.711630632	1039.6913821382	34.405927451236	34.875	18.78631403	19.3023	44.97036166	41.9325	6.11595670997971	16.1902413454451	20.1873437239329	12.222052609451
Stanley	S21-A-07	16174279.85	12.14999994	0.246	4.5	15.949	6.173	11.737	7.425	30.853	11.327	84.36	0.291607397	75	10	21.848757307157	13.0223038992664	2.711630632	1039.6913821382	34.405927451236	34.875	18.78631403	19.3023	44.97036166	41.9325	6.11595670997971	16.1902413454451	20.1873437239329	12.222052609451
Stanley	S21-A-08	16174279.85	12.14999994	0.291	4.6	19.466	6.853	13.809	9.517	39.798	17.305	114.206	0.254802725	75	10	21.848757307157	13.0223038992664	2.711630632	1039.6913821382	34.405927451236	34.875	18.78631403	19.3023	44.97036166	41.9325	6.11595670997971	16.1902413454451	20.1873437239329	12.222052609451
Stanley	S21-A-09	16174279.85	12.14999994	0.342	4.5	19.242	6.926	13.174	8.902	39.141	18.64	115.562	0.295945034	75	10	21.848757307157	13.0223038992664	2.711630632	1039.6913821382	34.405927451236	34.875	18.78631403	19.3023	44.97036166	41.9325	6.11595670997971	16.1902413454451	20.1873437239329	12.222052609451
Stanley	S21-A-10	16174279.85	12.14999994	0.187	3.8	15.836	5.948	10.836	7.394	21.682	9.9	63.164	0.296054715	75	10	21.848757307157	13.0223038992664	2.711630632	1039.6913821382	34.405927451236	34.875	18.78631403	19.3023	44.97036166	41.9325	6.11595670997971	16.1902413454451	20.1873437239329	12.222052609451
Arthur River	S22-A-01	16104566.8	11.52500025	0.334	4.8	16.771	7.112	16.407	10.805	56.755	27.414	168.338	0.198410341	90	9	39.937387138479	12.5701567793707	2.549075257	1167.79622627029	35.3866950212956	0	37.90527391	0	71.50041868	7.3925	6.42098545907573	15.581805358738	19.6244142336778	11.5404394587416
Arthur River	S22-A-02	16104566.8	11.52500025	0.195	3.9	16.32	5.522	13.727	9.324	39.626	18.179	115.61	0.16867053	90	9	39.937387138479	12.5701567793707	2.549075257	1167.79622627029	35.3866950212956	0	37.90527391	0	71.50041868	7.3925	6.42098545907573	15.581805358738	19.6244142336778	11.5404394587416
Arthur River	S22-A-03	16104566.8	11.52500025	0.187	3.8	14.455	5.889	16.062	11.149	51.451	24.859	152.62	0.122526536	90	9	39.937387138479	12.5701567793707	2.549075257	1167.79622627029	35.3866950212956	0	37.90527391	0	71.50041868	7.3925	6.42098545907573	15.581805358738	19.6244142336778	11.5404394587416
Arthur River	S22-A-04	16104566.8	11.52500025	0.197	4	14.64	6.066	13.98	9.28	41.259	17.156	116.83	0.168621073	90	9	39.937387138479	12.5701567793707	2.549075257	1167.79622627029	35.3866950212956	0	37.90527391	0	71.50041868	7.3925	6.42098545907573	15.581805358738	19.6244142336778	11.5404394587416
Arthur River	S22-A-05	16104566.8	11.52500025	0.168	4	13.484	5.753	12.829	9.224	31.944	16.038	95.964	0.17506565	90	9	39.937387138479	12.5701567793707	2.549075257	1167.79622627029	35.3866950212956	0	37.90527391	0	71.50041868	7.3925	6.42098545907573	15.581805358738	19.6244142336778	11.5404394587416
Arthur River	S22-A-06	16104566.8	11.52500025	0.186	3.9	14.073	6.039	12.667	8.459	35.965	15.792	103.514	0.17968584	90	9	39.937387138479	12.5701567793707	2.549075257	1167.79622627029	35.3866950212956	0	37.90527391	0	71.50041868	7.3925	6.42098545907573	15.581805358738	19.6244142336778	11.5404394587416
Arthur River	S22-A-07	16104566.8	11.52500025	0.221	4.2	18.285	6.119	13.685	10.124	29.243	20.027	98.54	0.224274406	90	9	39.937387138479	12.5701567793707	2.549075257	1167.79622627029	35.3866950212956	0	37.90527391	0	71.50041868	7.3925	6.42098545907573	15.581805358738	19.6244142336778	11.5404394587416
Arthur River	S22-A-08	16104566.8	11.52500025	0.215	4.2	15.716	6.041	14.837	9.849	47.687	19.517	134.408	0.159960717	90	9	39.937387138479	12.5701567793707	2.549075257	1167.79622627029	35.3866950212956	0	37.90527391	0	71.50041868	7.3925	6.42098545907573	15.581805358738	19.6244142336778	11.5404394587416
Arthur River	S22-A-09	16104566.8	11.52500025	0.296	4.6	16.407	6.999	14.131	9.819	43.071	18.799	123.74	0.239211249	90	9	39.937387138479	12.5701567793707	2.549075257	1167.79622627029	35.3866950212956	0	37.90527391	0	71.50041868	7.3925	6.42098545907573	15.581805358738	19.6244142336778	11.5404394587416
Cethana	S23-A-03	16270545.5	9.11199983	0.253	4.4	13.796	6.721	14.695	10.261	45.263	19.099	128.724	0.196544545	60	20	484.461603864481	9.82767462968013	3.139349282	1477.94515864705	32.8285192105603	2.0625	37.5158284	0.0054	73.34428594	3.7675	4.61744656689337	13.5468965071588	18.5310219434245	8.58200654579234
Cethana	S23-A-05	16270545.5	9.11199983	0.179	3.7	14.549	4.669	10.459	7.593	17.75	7.948	51.396	0.34827613	60	20	484.461603864481	9.82767462968013	3.139349282	1477.94515864705	32.8285192105603	2.0625	37.5158284	0.0054	73.34428594	3.7675	4.61744656689337	13.5468965071588	18.5310219434245	8.58200654579234
Cethana	S23-A-06	16270545.5	9.11199983	0.297	4.2	17.076	6.831	14.662	9.972	35.812	21.295	114.214	0.260038174	60	20	484.461603864481	9.82767462968013	3.139349282	1477.94515864705	32.8285192105603	2.0625	37.5158284	0.0054	73.34428594	3.7675	4.61744656689337	13.5468965071588	18.5310219434245	8.58200654579234
Cethana	S23-A-07	16270545.5	9.11199983	0.379	4.5	17.019	7.46	15.614	9.528	51.264	22.579	147.686	0.256625543	60	20	484.461603864481	9.82767462968013	3.139349282	1477.94515864705	32.8285192105603	2.0625	37.5158284	0.0054	73.34428594	3.7675	4.61744656689337	13.5468965071588	18.5310219434245	8.58200654579234
Cethana	S23-A-10	16270545.5	9.11199983	0.319	4.9	15.839	7.009	15.506	11.24	51.792	24.495	152.574	0.209078873	60	20	484.461603864481	9.82767462968013	3.139349282	1477.94515864705	32.8285192105603	2.0625	37.5158284	0.0054	73.34428594	3.7675	4.61744656689337	13.5468965071588	18.5310219434245	8.58200654579234
Cethana	S23-A-11	16270545.5	9.11199983	0.299	4.2	16.041	6.605	14.44	10.623	43.859	20.135	127.988	0.233615651	60	20	484.461603864481	9.82767462968013	3.139349282	1477.94515864705	32.8285192105603	2.0625	37.5158284	0.0054	73.34428594	3.7675	4.61744656689337	13.5468965071588	18.5310219434245	8.58200654579234
Cethana	S23-A-13	16270545.5	9.11199983	0.265	4.3	14.961	6.165	11.573	7.977	28.115	13.078	82.386	0.321656592	60	20	484.461603864481	9.82767462968013	3.139349282	1477.94515864705	32.8285192105603	2.0625	37.5158284	0.0054	73.34428594	3.7675	4.61744656689337	13.5468965071588	18.5310219434245	8.58200654579234
Cethana	S23-A-14	16270545.5	9.11199983	0.272	4.2	15.341	5.987	14.337	9.555	41.378	17.708	118.172	0.230172968	60	20	484.461603864481	9.82767462968013	3.139349282	1477.94515864705	32.8285192105603	2.0625	37.5158284	0.0054	73.34428594	3.7675	4.61744656689337	13.5468965071588	18.5310219434245	8.58200654579234
Cethana	S23-A-16	16270545.5	9.11199983	0.273	3.8	17.494	6.675	13.892	9.968	32.158	14.545	93.406	0.292272445	60	20	484.461603864481	9.82767462968013	3.139349282	1477.94515864705	32.8285192105603	2.0625	37.5158284	0.0054	73.34428594	3.7675	4.61744656689337	13.5468965071588	18.5310219434245	8.58200654579234
Bruny Island	S27-A-01	16400487.62	10.07121213	0.388	5	16.754	6.681	14.579	10.815	49.99	21.755	143.49	0.270402119	14	11	21.8089927381363	11.3890297747507	2.640416949	838.750233825223	13.2943158938366	11.0625	25.23224537	0.0423	51.42121839	18.5425	6.1803383166007	14.4752024479654	18.4065587638604	10.5807869350713
Bruny Island	S27-A-02	16400487.62	10.07121213	0.33	4.5	17.544	8.375	16.322	11.053	48.262	24.519	145.562	0.22670752	14	11	21.8089927381363	11.3890297747507	2.640416949	838.750233825223	13.2943158938366	11.0625	25.23224537	0.0423	51.42121839	18.5425	6.1803383166007	14.4752024479654	18.4065587638604	10.5807869350713
Bruny Island	S27-A-03	16400487.62	10.07121213	0.182	3.5	14.746	5.715	14.747	9.361	46.64	13.51	120.3	0.151288446	14	11	21.8089927381363	11.3890297747507	2.640416949	838.750233825223	13.2943158938366	11.0625	25.23224537	0.0423	51.42121839	18.5425	6.1803383166007	14.4752024479654	18.4065587638604	10.5807869350713
Bruny Island	S27-A-04	16400487.62	10.07121213	0.203	3.8	14.458	4.874	15.457	10.04	53.205	24.283	154.976	0.130988024	14	11	21.8089927381363	11.3890297747507	2.640416949	838.750233825223	13.2943158938366	11.0625	25.23224537	0.0423	51.42121839	18.5425	6.1803383166007	14.4752024479654	18.4065587638604	10.5807869350713
Bruny Island	S27-A-05	16400487.62	10.07121213	0.289	4.5	17.183	6.485	17.461	11.998	67.2	29.698	193.796	0.149125885	14	11	21.8089927381363	11.3890297747507	2.640416949	838.750233825223	13.2943158938366	11.0625	25.23224537	0.0423	51.42121839	18.5425	6.1803383166007	14.4752024479654	18.4065587638604	10.5807869350713
Bruny Island	S27-A-06	16400487.62	10.07121213	0.272	4.1	17.124	6.407	14.565	8.456	45.082	17.107	124.378	0.218688192	14	11	21.8089927381363	11.3890297747507	2.640416949	838.750233825223	13.2943158938366	11.0625	25.23224537	0.0423	51.42121839	18.5425	6.1803383166007	14.4752024479654	18.4065587638604	10.5807869350713
Bruny Island	S27-A-08	16400487.62	10.07121213	0.311	4.4	17.361	7.071	18.225	10.663	70.179	30.048	200.454	0.155147814	14	11	21.8089927381363	11.3890297747507	2.640416949	838.750233825223	13.2943158938366	11.0625	25.23224537	0.0423	51.42121839	18.5425	6.1803383166007	14.4752024479654	18.4065587638604	10.5807869350713
Bruny Island	S27-A-09	16400487.62	10.07121213	0.288	4.6	16.927	7	17.381	11.083	69.214	28.143	194.714	0.147909241	14	11	21.8089927381363	11.3890297747507	2.640416949	838.750233825223	13.2943158938366	11.0625	25.23224537	0.0423	51.42121839	18.5425	6.1803383166007	14.4752024479654	18.4065587638604	10.5807869350713
Bruny Island	S27-A-10	16400487.62	10.07121213	0.306	4.3	18.358	8.247	15.181	11.012	48.168	20.786	137.908	0.221887055	14	11	21.8089927381363	11.3890297747507	2.640416949	838.750233825223	13.2943158938366	11.0625	25.23224537	0.0423	51.42121839	18.5425	6.1803383166007	14.4752024479654	18.4065587638604	10.5807869350713
Bruny Island	S27-A-11	16400487.62	10.07121213	0.223	4	15.402	6.189	16.761	12.05	57.716	23.426	162.284	0.137413423	14	11	21.8089927381363	11.3890297747507	2.640416949	838.750233825223	13.2943158938366	11.0625	25.23224537	0.0423	51.42121839	18.5425	6.1803383166007	14.4752024479654	18.4065587638604	10.5807869350713
Hartz MTN	S3-A-01	16342291.13	8.70900007	0.832	6.2	15.864	9.098	17.45	12.13	55.123	28.843	167.932	0.49543863	285	17	190.159925440106	10.0313121019609	3.032613354	1329.20642031229	23.1951701954902	0	52.63396153	0	60.46044578	3.3575	5.54607485778151	13.6256782794338	18.4562965087461	8.79481864910129
Hartz MTN	S3-A-05	16342291.13	8.70900007	0.948	6.1	19.573	9.803	17.443	12.839	65.374	34.114	198.976	0.47643937	285	17	190.159925440106	10.0313121019609	3.032613354	1329.20642031229	23.1951701954902	0	52.63396153	0	60.46044578	3.3575	5.54607485778151	13.6256782794338	18.4562965087461	8.79481864910129
Hartz MTN	S3-B-01	16342291.13	8.70900007	0.191	3.8	15.306	6.059	11.102	7.287	17.598	9.034	53.264	0.358591169	285	17	185.8041266059	10.0516335311805	3.032880771	1327.71967369163	23.2250771589869	0	52.81154466	0	60.93581976	3.7675	5.53513808441628	13.6439173345621	18.47637727602	8.81362238022485
Hartz MTN	S3-B-03	16342291.13	8.70900007	0.234	3.6	15.625	6.287	11.197	8.119	26.31	10.141	72.902	0.320978848	285	17	185.8041266059	10.0516335311805	3.032880771	1327.71967369163	23.2250771589869	0	52.81154466	0	60.93581976	3.7675	5.53513808441628	13.6439173345621	18.47637727602	8.81362238022485
Hartz MTN	S3-D-02	16342291.13	8.70900007	0.174	3.2	15.035	5.809	10.557	7.138	23.745	9.883	67.256	0.258712977	285	17	303.805555511877	9.68047714447937	3.04183206	1381.78701165701	22.1742701977604	16.8125	38.67240901	0	65.4960799	3.5425	5.82481855827358	13.2990688039729	18.2350204431686	8.36694283565502
Hartz MTN	S3-D-03	16342291.13	8.70900007	0.234	4.4	18.46	6.98	14.252	10.311	36.396	21.505	115.802	0.202069049	285	17	303.805555511877	9.68047714447937	3.04183206	1381.78701165701	22.1742701977604	16.8125	38.67240901	0	65.4960799	3.5425	5.82481855827358	13.2990688039729	18.2350204431686	8.36694283565502
Hartz MTN	S3-D-04	16342291.13	8.70900007	0.21	3.4	15.906	5.598	10.456	7.355	24.425	10.52	69.89	0.300472171	285	17	303.805555511877	9.68047714447937	3.04183206	1381.78701165701	22.1742701977604	16.8125	38.67240901	0	65.4960799	3.5425	5.82481855827358	13.2990688039729	18.2350204431686	8.36694283565502
Hartz MTN	S3-D-05	16342291.13	8.70900007	0.186	3.8	13.051	5.944	9.918	7.076	18.733	8.046	53.558	0.347287053	285	17	303.805555511877	9.68047714447937	3.04183206	1381.78701165701	22.1742701977604	16.8125	38.67240901	0	65.4960799	3.5425	5.82481855827358	13.2990688039729	18.2350204431686	8.36694283565502
Hartz MTN	S3-D-06	16342291.13	8.70900007	0.202	3.8	15.477	6.384	10.861	7.497	26.444	11.663	76.214	0.265043168	285	17	303.805555511877	9.68047714447937	3.04183206	1381.78701165701	22.1742701977604	16.8125	38.67240901	0	65.4960799	3.5425	5.82481855827358	13.2990688039729	18.2350204431686	8.36694283565502
Hartz MTN	S3-D-08	16342291.13	8.70900007	0.238	3.7	16.402	6.001	10.871	7.672	24.152	10.462	69.228	0.343791529	285	17	303.805555511877	9.68047714447937	3.04183206	1381.78701165701	22.1742701977604	16.8125	38.67240901	0	65.4960799	3.5425	5.82481855827358	13.2990688039729	18.2350204431686	8.36694283565502
South West NP	S5-B-01	16305677.82	6.75800005	0.165	3.5	13.027	5.774	10.952	7.898	27.085	10.78	75.73	0.217879308	75	19	307.538430576645	9.68257324632396	3.184021803	1212.35162504866	23.2605651748508	6.25	28.90507778	0	69.20788888	26.25	4.7864529030967	13.5204529851863	18.7178458590584	8.30412616265075
South West NP	S5-B-02	16305677.82	6.75800005	0.173	3.6	14.805	5.017	11.231	7.596	25.307	10.245	71.104	0.243305581	75	19	307.538430576645	9.68257324632396	3.184021803	1212.35162504866	23.2605651748508	6.25	28.90507778	0	69.20788888	26.25	4.7864529030967	13.5204529851863	18.7178458590584	8.30412616265075
South West NP	S5-B-03	16305677.82	6.75800005	0.189	3.5	12.648	5.856	11.586	7.952	28.317	10.072	76.778	0.246164266	75	19	307.538430576645	9.68257324632396	3.184021803	1212.35162504866	23.2605651748508	6.25	28.90507778	0	69.20788888	26.25	4.7864529030967	13.5204529851863	18.7178458590584	8.30412616265075
South West NP	S5-B-04	16305677.82	6.75800005	0.399	4.5	18.777	6.982	14.422	9.445	42.187	18.03	120.434	0.331301792	75	19	307.538430576645	9.68257324632396	3.184021803	1212.35162504866	23.2605651748508	6.25	28.90507778	0	69.20788888	26.25	4.7864529030967	13.5204529851863	18.7178458590584	8.30412616265075
South West NP	S5-B-09	16305677.82	6.75800005	0.869	6.1	19.46	8.61	18.95	11.84	73.284	34.165	214.898	0.404377891	75	19	307.538430576645	9.68257324632396	3.184021803	1212.35162504866	23.2605651748508	6.25	28.90507778	0	69.20788888	26.25	4.7864529030967	13.5204529851863	18.7178458590584	8.30412616265075
South West NP	S5-B-13	16305677.82	6.75800005	0.18	3.8	15.453	5.399	11.498	8.441	28.916	14.052	85.936	0.209458201	75	19	307.538430576645	9.68257324632396	3.184021803	1212.35162504866	23.2605651748508	6.25	28.90507778	0	69.20788888	26.25	4.7864529030967	13.5204529851863	18.7178458590584	8.30412616265075
South West NP	S5-B-15	16305677.82	6.75800005	0.117	3.2	12.603	5.027	9.823	6.319	19.355	5.437	49.584	0.235963214	75	19	307.538430576645	9.68257324632396	3.184021803	1212.35162504866	23.2605651748508	6.25	28.90507778	0	69.20788888	26.25	4.7864529030967	13.5204529851863	18.7178458590584	8.30412616265075
South West NP	S5-B-17	16305677.82	6.75800005	0.255	3.5	15.833	5.649	12.58	8.688	27.311	15.25	85.122	0.299570029	75	19	307.538430576645	9.68257324632396	3.184021803	1212.35162504866	23.2605651748508	6.25	28.90507778	0	69.20788888	26.25	4.7864529030967	13.5204529851863	18.7178458590584	8.30412616265075
South West NP	S5-B-18	16305677.82	6.75800005	0.379	4.6	19.232	7.382	14.697	10.336	39.244	17.001	112.49	0.336918837	75	19	307.538430576645	9.68257324632396	3.184021803	1212.35162504866	23.2605651748508	6.25	28.90507778	0	69.20788888	26.25	4.7864529030967	13.5204529851863	18.7178458590584	8.30412616265075
South West NP	S5-B-19	16305677.82	6.75800005	0.34	4.2	17.136	6.899	13.416	9.784	37.263	18.346	111.218	0.305705911	75	19	660.16678808853	9.68257324632396	3.184021803	1212.35162504866	23.2605651748508	6.25	28.90507778	0	69.20788888	26.25	4.7864529030967	13.5204529851863	18.7178458590584	8.30412616265075
Lake St Clair	S6-A-20	16301404.26	6.32666651	0.301	4.2	16.678	6.476	12.096	8.464	30.488	10.684	82.344	0.268812403	30	23	660.16678808853	9.68257324632396	3.4607222	1223.70256582451	23.4695012646304	0	22.40995608	43.74	47.65574368	0	3.90954534138803	12.7411239403015	19.2752339286538	6.19842738164661
Lake St Clair	S6-A-01	16301404.26	6.32666651	0.433	4.2	15.56	6.808	14.704	10.123	41.651	14.336	111.974	0.24576579	30	23	660.16678808853	9.68257324632396	3.4607222	1223.70256582451	23.4695012646304	0	22.40995608	43.74	47.65574368	0	3.90954534138803	12.7411239403015	19.2752339286538	6.19842738164661
Lake St Clair	S6-A-04	16301404.26	6.32666651	0.265	4.9	17.807	7.462	16.607	10.936	62.392	25.7	176.184	0.239390052	30	23	660.16678808853	9.68257324632396	3.4607222	1223.70256582451	23.4695012646304	0	22.40995608	43.74	47.65574368	0	3.90954534138803	12.7411239403015	19.2752339286538	6.19842738164661
Lake St Clair	S6-A-06	16301404.26	6.32666651	0.274	4.3	14.449	6.562	13.173	8.805	37.71	17.639	110.698	0.237426779	30	23	660.16678808853	9.68257324632396	3.4607222	1223.70256582451	23.4695012646304	0	22.40995608	43.74	47.65574368	0	3.90954534138803	12.7411239403015	19.2752339286538	6.19842738164661
Lake St Clair	S6-A-07	16301404.26	6.32666651	0.326	4.3	17.365	6.956	14.085	9.772	45.386	12.316	115.404	0.210252044	30	23	660.16678808853	9.68257324632396	3.4607222	1223.70256582451	23.4695012646304	0	22.40995608	43.74	47.65574368	0	3.90954534138803	12.7411239403015	19.2752339286538	6.19842738164661
Lake St Clair	S6-A-10	16301404.26	6.32666651	0.19	4.6	17.268	7.72	15.801	10.846	53.979	23.547	155.052	0.216258053	30	23	660.16678808853	9.68257324632396	3.4607222	1223.70256582451	23.4695012646304	0	22.40995608	43.74	47.65574368	0	3.90954534138803	12.7411239403015	19.2752339286538	6.19842738164661
Lake St Clair	S6-A-13	16301404.26	6.32666651	0.126	4.3	14.861	6.365	13.423	7.229	34.558	9.371	87.858	0.149650815	30	23	660.16678808853	9.68257324632396	3.4607222	1223.70256582451	23.4695012646304	0	22.40995608	43.74	47.65574368	0	3.90954534138803	12.7411239403015	19.2752339286538	6.19842738164661
Lake St Clair	S6-A-16	16301404.26	6.32666651	0.29	3.7	12.924	5.457	12.756	8.376	29.513	12.585	84.196	0.251156185	30	23	660.16678808853	9.68257324632396	3.4607222	1223.70256582451	23.4695012646304	0	22.40995608	43.74	47.65574368	0	3.90954534138803	12.7411239403015	19.2752339286538	6.19842738164661
Lake St Clair	S6-A-18	16301404.26	6.32666651	0.271	4.3	14.484	7.01	14.172	9.737	40.368	17.365	115.466	0.32910716	30	23	660.16678808853	9.68257324632396	3.4607222	1223.70256582451	23.4695012646304	0	22.40995608	43.74	47.65574368	0	3.90954534138803	12.7411239403015	19.2752339286538	6.19842738164661
Lake St Clair	S6-A-22	16301404.26	6.32666651	0.319	4.1	17.287	6.684	15.126	10.11	46.314	20.92	134.468	0.237231163	30	23	660.16678808853	9.68257324632396	3.4607222	1223.70256582451	23.4695012646304	0	22.40995608	43.74	47.65574368	0	3.90954534138803	12.7411239403015	19.2752339286538	6.19842738164661
Lake St Clair	S6-A-23	16301404.26	6.32666651	0.304	4.7	15.972	6.485	14.581	10.368	41.943	19.131	122.148	0.24887841	30	23	660.16678808853	9.68257324632396	3.4607222	1223.70256582451	23.4695012646304	0	22.40995608	43.74	47.65574368	0	3.90954534138803	12.7411239403015	19.2752339286538	6.19842738164661
Franklin-Gordon WR NP	S8-A-01	16216401.81	8.65466674	0.196	3.7	11.737	5.814	11.214	7.436	27.424	10.769	76.386	0.256591522	60	16	242.866666312401	10.6826136531902	3.02416518	2613.82678321488	23.901673587769	0	23.57632957	0.99	60.7733734	0.5825	5.32246829531018	14.3248703492205	19.5782356975105	9.08986099300093
Franklin-Gordon WR NP	S8-A-02	16216401.81	8.65466674	0.282	4.2	16.513	7.691	16.936	11.57	58.347	28.46	173.614	0.162429297	60	16	242.866666312401	10.6826136531902	3.02416518	2613.82678321488	23.901673587769	0	23.57632957	0.99	60.7733734	0.5825	5.32246829531018	14.3248703492205	19.5782356975105	9.08986099300093
Franklin-Gordon WR NP	S8-A-03	16216401.81	8.65466674	0.215	4.1	16.674	5.757	11.837	6.944	30.68	9.743	80.846	0.265937709	60	16	242.866666312401	10.6826136531902	3.02416518	2613.82678321488	23.901673587769	0	23.57632957	0.99	60.7733734	0.5825	5.32246829531018	14.3248703492205	19.5782356975105	9.08986099300093
Franklin-Gordon WR NP	S8-A-04	16216401.81	8.65466674	0.218	4	16.457	5.69	11.233	7.525	25.131	12.907	76.076	0.28655555	60	16	242.866666312401	10.6826136531902	3.02416518	2613.82678321488	23.901673587769	0	23.57632957	0.99	60.7733734	0.5825	5.32246829531018	14.3248703492205	19.5782356975105	9.08986099300093
Franklin-Gordon WR NP	S8-A-06	16216401.81	8.65466674	0.285	4.1	16.958	7.088	14.298	9.296	43.677	20.638	128.63	0.221565731	60	16	242.866666312401	10.6826136531902	3.02416518	2613.82678321488	23.901673587769	0	23.57632957	0.99	60.7733734	0.5825	5.32246829531018	14.3248703492205	19.5782356975105	9.08986099300093
Franklin-Gordon WR NP	S8-A-07	16216401.81	8.65466674	0.29	4.1	16.071	8.043	16.979	10.59	59.936	26.249	172.37	0.168242734	60	16	242.866666312401	10.6826136531902	3.02416518	2613.82678321488	23.901673587769	0	23.57632957	0.99	60.7733734	0.5825	5.32246829531018	14.3248703492205	19.5782356975105	9.08986099300093
Franklin-Gordon WR NP	S8-A-08	16216401.81	8.65466674	0.279	4.4	15.536	6.838	16.804	11.182	62.312	22.495	169.614	0.164491139	60	16	242.866666312401	10.6826136531902	3.02416518	2613.82678321488	23.901673587769	0	23.57632957	0.99	60.7733734	0.5825	5.32246829531018	14.3248703492205	19.5782356975105	9.08986099300093
Franklin-Gordon WR NP	S8-A-09	16216401.81	8.65466674	0.176	3.7	13.699	5.46	14.543	8.391	45.117	11.596	113.426	0.155167246	60	16	242.866666312401	10.6826136531902	3.02416518	2613.82678321488	23.901673587769	0	23.57632957	0.99	60.7733734	0.5825	5.32246829531018	14.3248703492205	19.5782356975105	9.08986099300093
Franklin-Gordon WR NP	S8-A-10	16216401.81	8.65466674	0.239	4	16.733	6.246	15.372	10.495	54.818	20.852	151.34	0.157922558	60	16	242.866666312401	10.6826136531902	3.02416518	2613.82678321488	23.901673587769	0	23.57632957	0.99	60.7733734	0.5825	5.32246829531018	14.3248703492205	19.5782356975105	9.08986099300093
Franklin-Gordon WR NP	S8-A-11	16216401.81	8.65466674	0.258	4.2	14.459	7.264	16.073	11.289	42.219	26.294	137.026	0.188285435	60	16	242.866666312401	10.6826136531902	3.02416518	2613.82678321488	23.901673587769	0	23.57632957	0.99	60.7733734	0.5825	5.32246829531018	14.3248703492205	19.5782356975105	9.08986099300093
Franklin-Gordon WR NP	S8-A-12	16216401.81	8.65466674	0.194	3.9	11.883	5.735	15.52	9.535	49.453	15.249	129.404	0.149918086	60	16	242.866666312401	10.6826136531902	3.02416518	2613.82678321488	23.901673587769	0	23.57632957	0.99	60.7733734	0.5825	5.32246829531018	14.3248703492205	19.5782356975105	9.08986099300093
Franklin-Gordon WR NP	S8-A-15	16216401.81	8.65466674	0.23	4.2	13.371	5.327	16.218	9.869	55.977	19.682	151.318	0.15199778	60	16	242.866666312401	10.6826136531902	3.02416518	2613.82678321488	23.901673587769	0	23.57632957	0.99	60.7733734	0.5825	5.32246829531018	14.3248703492205	19.5782356975105	9.08986099300093
Macquarie Heads	S9-A-02	16167965.03	10.94102573	0.172	4	15.102	5.709	11.139	7.486	23.54	9.793	66.666	0.25800258	75	24	4.51039949503969	11.9632698260802	2.548579434	1467.56994720093	27.4602087227312	0	26.32413398	0.7677	67.77877616	1.94	6.42436229148148	15.0474482462145	19.0152872649807	11.0564189180791
Macquarie Heads	S9-A-03	16167965.03	10.94102573	0.126	3.2	13.605	5.308	10.342	6.943	20.106	8.062	56.336	0.223658052	75	24	4.51039949503969	11.9632698260802	2.548579434	1467.56994720093	27.4602087227312	0	26.32413398	0.7677	67.77877616	1.94	6.42436229148148	15.0474482462145	19.0152872649807	11.0564189180791
Macquarie Heads	S9-A-04	16167965.03	10.94102573	0.214	4	14.622	5.873	11.055	7.221	25.704	7.921	67.25	0.318215613	75	24	4.51039949503969	11.9632698260802	2.548579434	1467.56994720093	27.4602087227312	0	26.32413398	0.7677	67.77877616	1.94	6.42436229148148	15.0474482462145	19.0152872649807	11.0564189180791
Macquarie Heads	S9-A-09	16167965.03	10.94102573	0.303	5.6	17.021	6.427	13.379	9.451	37.356	16.894	108.5	0.279262673	75	24	4.51039949503969	11.9632698260802	2.548579434	1467.56994720093	27.4602087227312	0	26.32413398	0.7677	67.77877616	1.94	6.42436229148148	15.0474482462145	19.0152872649807	11.0564189180791
Macquarie Heads	S9-A-15	16167965.03	10.94102573	0.298	4.5	16.192	6.569	13.449	9.12	36.868	16.28	106.296	0.280349214	75	24	4.51039949503969	11.9632698260802	2.548579434	1467.56994720093	27.4602087227312	0	26.32413398	0.7677	67.77877616	1.94	6.42436229148148	15.0474482462145	19.0152872649807	11.0564189180791
Macquarie Heads	S9-A-16	16167965.03	10.94102573	0.207	4.2	15.593	6.417	11.791	6.997	28.842	14.111	85.906	0.24096105	75	24	4.51039949503969	11.9632698260802	2.548579434	1467.56994720093	27.4602087227312	0	26.32413398	0.7677	67.77877616	1.94	6.42436229148148	15.0474482462145	19.0152872649807	11.0564189180791
Macquarie Heads	S9-A-17	16167965.03	10.94102573	0.204	4.1	15.867	6.194	12.349	7.898	30.361	11.29	83.302	0.244892079	75	24	4.51039949503969	11.9632698260802	2.548579434	1467.56994720093	27.4602087227312	0	26.32413398	0.7677	67.77877616	1.94	6.42436229148148	15.0474482462145	19.0152872649807	11.0564189180791
Macquarie Heads	S9-A-18	16167965.03	10.94102573	0.222	3.9	14.287	6.632	11.726	8.155	29.685	12.93	85.23	0.260471665	75	24	4.51039949503969	11.9632698260802	2.548579434	1467.56994720093	27.4602087227312	0	26.32413398	0.7677	67.77877616	1.94	6.42436229148148	15.0474482462145	19.0152872649807	11.0564189180791
Macquarie Heads	S9-A-19	16167965.03	10.94102573	0.25	3.8	16.359	6.697	12.405	8.512	30.968	13.137	88.21	0.283414579	75	24	4.51039949503969	11.9632698260802	2.548579434	1467.56994720093	27.4602087227312	0	26.32413398	0.7677	67.77877616	1.94	6.42436229148148	15.0474482462145	19.0152872649807	11.0564189180791
Macquarie Heads	S9-A-21	16167965.03	10.94102573	0.254	4.3	17.132	6.161	11.783	8.284	29.184	13.931	86.23	0.294561058	75	24	4.51039949503969	11.9632698260802	2.548579434	1467.56994720093	27.4602087227312	0	26.32413398	0.7677	67.77877616	1.94	6.42436229148148	15.0474482462145	19.0152872649807	11.0564189180791
Macquarie Heads	S9-A-23	16167965.03	10.94102573	0.164	3.8	13.952	5.29	10.759	6.897	16.363	10.037	52.8	0.310606061	75	24	4.51039949503969	11.9632698260802	2.548579434	1467.56994720093	27.4602087227312	0	26.32413398	0.7677	67.77877616	1.94	6.42436229148148	15.0474482462145	19.0152872649807	11.0564189180791

## Sheet: Table S2
Table S2. Forest cover codes included in the environmental variable ‘% open forest and woodland’ derived from the ICESat Vegetation Height and Structure dataset shown as percent of the 1km2 sampling sites. 'Total % open forest and woodland' is defined as the environmental variable ‘% open forest and woodland’. Land cover codes classified as ‘pasture’ in the National Dynamic Land Cover Dataset, Ge…
Site ID	Site name	42_Medium woodland	22_ Medium scattered trees	21_Low scattered trees	43_Tall woodland	32_Medium open woodland	33_Tall open woodland	Total % open forest and woodland	9_Rainfed pasture	6_Irrigated pasture	Total % pasture	572_Transport and communication	541_Urban residential	552_Services	530_Manufacturing and industrial	551_Services	553_Services	Total % urban intensive use
1	Hobart_A	0	0	0	0	0	0	0	0	0	0	30.4025	53.735	0.1575	0	0	0.0025	84.2975
1	Hobart_B	0	0	0	0	0	0	0	0	0	0	32.735	61.1075	0	0	1.3225	2.93	98.095
1	Hobart_C	0	0	0	0	0	0	0	0	0	0	26.3275	51.2725	1.7525	0	0	2.75	82.1025
2	Port Arthur_A	0	0	0	0	0	0	0	0.125	0	0.125	0.5	0	0	0	0	0	0.5
2	Port Arthur_B	0	0	0	0	0	0	0	4.875	0	4.875	0	0	0	0	0	0	0
2	Port Arthur_C	0	0	0	0	0	0	0	3.8125	0	3.8125	0.5075	0	0	0	0	0	0.5075
2	Port Arthur_D	0	0	0	0	0	0	0	0	0	0	0	0	0	0	0	0	0
3	Hartz MTN_A	0	0	0	0	0	0	0	0	0	0	3.3575	0	0	0	0	0	3.3575
3	Hartz MTN_B	0	0	0	0	0	0	0	0	0	0	3.7675	0	0	0	0	0	3.7675
3	Hartz MTN_D	0	0	0	0	0	0	0	13.6875	3.125	16.8125	3.5425	0	0	0	0	0	3.5425
5	South West NP_B	0	0	0	0	0	0	0	6.25	0	6.25	9.25	14	1.5	0	0	1.5	26.25
6	Cradle MTN_A	33.6627	9.477	0	0	0.6003	0	43.74	0	0	0	0	0	0	0	0	0	0
8	Franklin-Gordon WR NP (Miena)_A	0.99	0	0	0	0	0	0.99	0	0	0	0.5825	0	0	0	0	0	0.5825
9	Macquarie Heads_A	0.7362	0	0.2205	0.0315	0	0	0.7677	0	0	0	1.94	0	0	0	0	0	1.94
10	Tikkawoppa/Waratah_A	0	0	0	12.5586	0	0	12.5586	1.375	0	1.375	13.6875	23.655	2	0	0	6	45.3425
21	Stanley_A	15.3423	0	0	3.96	0	0	19.3023	34.875	0	34.875	13.61	22.815	1.25	0	0	4.2575	41.9325
22	Arthur River_A	0	0	0	0	0	0	0	0	0	0	6.54	0.3525	0	0.5	0	0	7.3925
23	Cethana_A	0.0054	0	0	0	0	0	0.0054	2.0625	0	2.0625	3.7675	0	0	0	0	0	3.7675
15	Nabowla_A	43.8057	3.7854	0	0	0	0	47.5911	11.875	0	11.875	2.0725	0	0	0	0	0	2.0725
15	Nabowla_B	48.8673	2.151	0	0	0	0	51.0183	9.375	0	9.375	1.8575	0	0	0	0	0	1.8575
17	Rayers Hill (Weldborough)_A	0	0	0	11.9997	0	0	11.9997	7.9375	0	7.9375	3.25	0	0	0	0	0	3.25
17	Rayers Hill (Weldborough)_B	0	0	0	10.575	0	0	10.575	10.875	0	10.875	3.8075	0	0	0	0	0	3.8075
17	Rayers Hill (Weldborough)_C	0	0	0	16.0299	0	0	16.0299	4.25	0	4.25	3	0	0	0	0	0	3
18	Douglas-Apsley_A	10.2159	0.3438	0.09	1.7361	33.444	0	45.7398	35.125	0	35.125	2.5	0	0	0	0	0	2.5
20	Campbell Town_A	27.5508	33.6996	0.18	7.1037	0	0.9423	69.4764	57.625	0	57.625	2.835	0	0	0	0	0	2.835
27	Bruny Island	0	0	0	0.0423	0	0	0.0423	11.0625	0	11.0625	6.2925	7.8225	0	0	0	4.4275	18.5425
